# Supplementary material for: Microbiota Reconstitution Does Not Cause Bone Loss in Germ-Free Mice
Source: mSphere. 2018 Jan 3;3(1):e00545-17. doi: 10.1128/mSphereDirect.00545-17 (PMC5750390; doi:10.1128/mSphereDirect.00545-17)
Supplement: TABLE S3 [file sph001182436st3.xlsx]

## Sheet: 161901_0_supp_2846648_p01rv7
Supplemental Table S3
Taxa	C57_CONV-D	A	B	C	SW_Conv-D_F	SW_Conv-D_Male
Otu00001	46.59	0	0	0	2.3	3.75
Otu00002	0	0	0	0	5.98	8.53
Otu00003	0	1.78	0.08	0.01	0.58	2.6
Otu00004	0	0	0	0	6.1	5.66
Otu00005	0	0	0	0	3.91	3.91
Otu00006	0	0	0	0	3.86	1.67
Otu00007	0	0	0	0	1.86	2.11
Otu00008	0	0	0	0	0.56	0.68
Otu00009	0.31	0.01	0	0	2.86	0.49
Otu00010	0.9	0	0	0	0.51	1.47
Otu00011	1.81	0	0.12	0	1.37	0.91
Otu00012	2.03	0.01	0.03	0	1.02	0.86
Otu00013	1	0	0	0	0.65	0.15
Otu00014	2.61	0.01	0	0	0.09	0.26
Otu00015	1.37	23.34	16.31	0	0.24	0.03
Otu00016	0.45	0.33	0.11	0	1.84	2.21
Otu00017	0	0.01	0	0	0.85	1.22
Otu00018	1.89	0	0	0	0.32	0.03
Otu00019	0	0	0	0	1.4	0.9
Otu00020	0	0.02	0.25	14.26	0.01	0.05
Otu00021	0	0.81	0.06	0	0.58	0.54
Otu00022	0	0	0	0	1.43	0.43
Otu00023	0	0	0	0	1	2.21
Otu00024	0.46	0	0.03	0.42	0.41	0.43
Otu00026	0	0	0	0	1.81	1.06
Otu00027	0	0	0	0	3.07	1.11
Otu00028	0	0	0	0	0.28	5.45
Otu00029	0	0	0	0	0.45	0.08
Otu00030	0.44	0	0	0	0.55	0.2
Otu00031	3.08	0	0	0	4.21	7.06
Otu00032	0	0.52	0.19	0.34	0.07	0.04
Otu00033	0	0	0	0	0.91	0.5
Otu00034	0.18	0	0	0	0.19	0.56
Otu00035	0	0	0.3	0.2	0.65	0.09
Otu00036	0	0.01	0	0	0.23	0.74
Otu00037	0	0	0	0	0.82	0.84
Otu00038	0	2.55	0	0	0.01	0
Otu00039	0	0	0	0	0.74	0.23
Otu00040	0.21	0.01	0.09	0	0.07	0.03
Otu00041	0.12	0	0	0	0.16	0.03
Otu00042	0	0	0	0	0.75	0.54
Otu00043	0	0	0	0	0.22	0.38
Otu00044	0	0.01	0	0	1.47	1.04
Otu00045	0	0.09	0.01	0	0	0
Otu00046	0.71	0	0	0	0.41	0.15
Otu00047	0	0	0	0	0.93	1.07
Otu00048	1.15	0	0	0	0.35	0.02
Otu00049	0	0.02	0	0	0	0.02
Otu00051	0	0	0	0	1.89	0.09
Otu00052	0	0	0	0	2.02	1.07
Otu00053	0.61	0	0	0	0.5	0.34
Otu00054	0	0.07	0.1	1.12	0.07	0.01
Otu00055	0	0	0	0	0.05	1.38
Otu00056	0.16	0	0	0	2.74	0.89
Otu00057	0.19	0	0	0	0.37	0.3
Otu00058	0	0	0	0	1.7	0.61
Otu00059	0.18	0	0	0	0.13	0.66
Otu00060	0	0	0.01	0	0.45	0.92
Otu00061	0.06	0	0	0	0.28	0.17
Otu00062	0.39	0	0	0	0.45	0.17
Otu00063	0	0	0	0	0.39	0.4
Otu00064	0.61	0	0	0	0.76	0.49
Otu00065	0	0	0	0	3.83	1.07
Otu00066	0	0	0	0	0	0.86
Otu00067	0	0.11	0.51	0.01	0	0
Otu00068	0.16	0	0	0	0.36	0.32
Otu00069	0.54	0	0	0	0.04	0.1
Otu00070	0	0	2.08	0.08	0	0
Otu00071	0	0.21	2.39	1.02	0	0.01
Otu00072	0.01	0.22	0	0	0.11	0.62
Otu00073	0.18	0	0	0.03	0.09	0.05
Otu00074	0	0	0.01	0	0.39	0.71
Otu00075	0.18	0	0	0	0.1	0.09
Otu00076	0.05	0	0	0	0.15	0.07
Otu00077	0.24	0	0	0	0.15	0.19
Otu00078	0	0	0.01	0	0	0.01
Otu00080	0	0	0	0.01	0	0
Otu00081	0	0	0	0	0.15	0.49
Otu00082	0.49	0.01	0.1	0.25	0.21	0.18
Otu00083	0.08	0	0	0	0.07	0.07
Otu00084	0.22	0	0	0	0.22	0.14
Otu00085	2.19	0	0	0	0.98	0.27
Otu00086	0.48	0.07	2.77	64.36	0.01	4.72
Otu00087	0	0	0.02	0.19	0	0
Otu00088	0.32	0	0	0	0.17	0.03
Otu00089	0.23	0	0	0	0.28	0
Otu00090	0	0	0	0	4.46	1.09
Otu00091	0	0	0	0	0.08	0.08
Otu00092	0	0	0	0	0.05	0.08
Otu00093	0.63	0	0	0	0.28	0.12
Otu00094	0.16	0	0	0	0.14	0.06
Otu00095	0	0	0	0	0.1	0.19
Otu00096	0.52	0	0.1	0	0.09	0.32
Otu00097	0	0	0	0	0	0.03
Otu00098	0	0.04	0	0	0	0
Otu00099	0	3.7	1.27	1.03	0	0
Otu00100	0	0	0	0	0.31	0.22
Otu00101	0	0	0	0	0	0.56
Otu00102	0.14	0	0	0	0.17	0.12
Otu00103	0	14.46	5.26	0	0	0
Otu00104	0	0	0.01	0	0.19	0.01
Otu00105	0	0	0	0	1.18	1.19
Otu00106	0.14	0.01	0.07	0	0.38	1.04
Otu00108	0	0	0.11	0.77	0	0
Otu00109	0	0	0	0	0.09	0.01
Otu00110	0	0.03	0	0	0	0
Otu00111	0.18	0	0	0	0.23	0.12
Otu00112	0.04	0	0.03	0	0.12	0.08
Otu00113	0	0	0.03	0.01	0	0
Otu00114	0	0	0	0	0	0
Otu00115	0	0	0	0	0.16	0
Otu00116	0	0	0	0	0.05	0.05
Otu00117	0.3	0	0	0	0.07	0.03
Otu00118	0	0	0	0	0.12	0.14
Otu00119	0	0	0	0	0.13	0.09
Otu00120	0.07	0	0	0	0.06	0.04
Otu00123	0	2.45	17.63	0	0	0
Otu00124	0	0.04	0	0	0.08	0.02
Otu00125	0	0	0	0	0.92	0.39
Otu00127	0.29	0	0	0	0.05	0.06
Otu00128	1.45	0	0.01	0	0	1.34
Otu00129	0.06	0	0	0	0.05	0.05
Otu00130	0.05	0.01	0	0.01	0.06	0.02
Otu00131	0	0	0	0	0.67	0.35
Otu00132	0.54	0	0	0	0.03	0.06
Otu00133	0	0	0	0	0.06	0.11
Otu00134	0.2	0	0	0	0.03	0.04
Otu00135	0.37	0	0	0	0.14	0.08
Otu00136	0.06	0.76	1.76	0	0.33	1.19
Otu00137	0	0	0	0	0	0.78
Otu00138	0	0	0	0	0	0
Otu00139	0	0	0	0	0.03	0.02
Otu00140	0	0	0	0	0.02	0
Otu00141	0.05	0	0	0	0.13	0
Otu00143	0	4.66	4.69	0	0	0
Otu00144	0	0.49	0	0	0.01	0.01
Otu00145	0.09	0	0	0	0	0
Otu00147	0.01	0	0	0	0	0
Otu00148	0	0	0	0	0	0.01
Otu00149	0	0.29	0	0	0	0
Otu00150	0.08	0	0	0	0.01	0.03
Otu00152	0.16	0	0	0	0.01	0.02
Otu00153	0.48	0	0	0	0.02	0.04
Otu00154	0.16	0	0	0	0.04	0.11
Otu00155	0.03	0	0	0	0.02	0.02
Otu00156	0	0	0	0	0.01	0
Otu00157	0	0	0.6	14.24	0	0
Otu00158	0	0.17	1.76	0	0	0
Otu00159	0.04	0	0.03	0	0.06	0.05
Otu00161	0	0	0	0	0.01	0.02
Otu00162	0	0	0	0	0.03	0
Otu00163	0	0	0	0	0.12	0.13
Otu00164	0	0	0.02	0	0	0
Otu00165	0.07	0	0	0	0.07	0.02
Otu00166	0.34	0.27	0.97	0	0.07	0.06
Otu00168	0	0.01	0.06	0	0	0
Otu00169	0	0	0	0	0.71	0.34
Otu00170	6.25	0	0	0	0	0
Otu00171	0	0	0	0	0.02	0.01
Otu00173	0.03	0	0	0	0.04	0.04
Otu00174	0.15	1.21	0	0	0.1	0.08
Otu00175	0.18	0	0	0	0.03	0.04
Otu00176	0	0	0	0	0.17	0.03
Otu00178	0	0.48	0.03	0.01	0	0
Otu00179	0	0	0	0	0.08	0.2
Otu00180	0.01	0	0	0	0.01	0.01
Otu00181	0	0	0	0	0.02	0.02
Otu00182	0.07	0	0	0	0.05	0.06
Otu00183	0.07	0	0	0	0.05	0.08
Otu00184	0.04	0	0	0	0.02	0.02
Otu00185	0.02	0	0	0	0.05	0.01
Otu00186	2.19	0	0	0	0	0
Otu00187	0.01	0	0.09	0	0.1	0.06
Otu00188	0.06	0	0	0	0.02	0.02
Otu00189	0.03	0	0	0	0.06	0.02
Otu00190	0.51	0	0	0	0.05	0.19
Otu00191	0.25	0	0	0	0.06	0.07
Otu00192	0	0	0	0	0.54	0.02
Otu00194	0	5.27	0.01	0	0	0
Otu00195	0.02	0	0	0	0.03	0.09
Otu00196	0.03	0	0	0	0.05	0.14
Otu00197	0	0.01	0.04	0	0	0.01
Otu00198	0	0	0	0	0.2	0.03
Otu00199	0.09	0	0	0	0.03	0.06
Otu00200	0	0.54	0.04	0	0.08	0.05
Otu00201	0.02	0	0	0	0.2	0.06
Otu00202	0.03	0	0	0	0.07	0.04
Otu00203	0.19	0	0	0	0.01	0.03
Otu00204	0.01	0	0	0	0.04	0
Otu00205	0	0.01	0.01	0	0	0.79
Otu00206	0	0	0	0	0.01	0.02
Otu00207	0	0	0	0	0.09	0.05
Otu00209	0.11	0	0	0	0.07	0.16
Otu00210	0	2.59	4.46	0	0	0
Otu00211	0	0	0	0	0.01	0
Otu00212	0	0	0	0	0	0
Otu00213	0	0	0	0	0	0
Otu00214	0	0	0	0	0.17	0.7
Otu00215	0	0	0	0	0.02	0.02
Otu00216	0	0.6	0.71	0	0	0
Otu00219	0	0	0	0	0.03	0.01
Otu00220	0	0	0	0	0.59	0.04
Otu00221	0.82	0	0	0	0.2	0.13
Otu00222	0	0	0	0	0	0.42
Otu00223	0	0	0	0	0.02	0.04
Otu00224	0	0	0	0	0.52	0
Otu00226	0	0	0	0	0.18	0.01
Otu00228	0	0	0	0	0.05	0.41
Otu00230	0	1.11	4.15	0	0	0
Otu00231	0	0	0	0	0.04	0
Otu00232	0.01	0	0	0	0.02	0.01
Otu00233	0	15.02	0	0	0	0
Otu00234	0	0	0	0	0.05	0.02
Otu00235	0	0	0	0	0.08	0.16
Otu00237	0.01	0	0	0	0.01	0
Otu00238	0.08	0	0	0	0.05	0.05
Otu00239	0	0.75	0	0	0	0
Otu00240	0	0	0	0	0.1	0.18
Otu00242	0	0	0	0	0	0
Otu00243	0	0	0	0	0.01	0
Otu00244	0	0	0	0	0.01	0.04
Otu00245	0	0	0	0	0.01	0.07
Otu00246	0.14	0	0	0	0.09	0.03
Otu00251	0.06	0	0	0	0.02	0
Otu00252	0	0	0	0	0	0
Otu00254	0	0	0	0	0.13	0.05
Otu00255	0	0	0	0	0.27	0.22
Otu00257	0	0	0	0	0	0
Otu00258	0.06	0	0	0	0	0
Otu00259	0	0	0	0	0	0
Otu00260	0.02	0	0	0	0.03	0.02
Otu00262	0	0	0	0	0.05	0.02
Otu00263	0.17	0	0	0	0	0.02
Otu00264	0.03	0	0	0	0	0.02
Otu00265	0	0	0	0	0	0
Otu00267	0.12	0	0	0	0.09	0.02
Otu00268	0	0	0	0	0.08	0.01
Otu00269	0.23	0	0	0	0	0.03
Otu00272	0	0	0	0	0.04	0.01
Otu00273	0	0	0	0	0.01	0
Otu00274	0.32	0	0	0	0.2	0.13
Otu00276	1.18	0	0	0	0	0
Otu00278	0	0	0	0	0.04	0.01
Otu00279	0	0	0	0	0.08	0.04
Otu00280	0	0.01	0.01	0	0.08	0.06
Otu00282	0.03	0	0.12	0	0.02	0.01
Otu00283	0	0	0	0	0.01	0.04
Otu00285	0	0	0	0	0	0
Otu00287	0.02	0	0	0	0.02	0.03
Otu00293	0.05	0	0	0	0.04	0.02
Otu00298	0	0.26	0	0	0	0
Otu00299	0	0	0	0	0.01	0.03
Otu00301	0	0	0	0	0.01	0
Otu00302	0	0	0	0	0.01	0
Otu00304	0.22	0	0	0	0.03	0
Otu00306	0	0	0	0	0	0
Otu00307	0	0	0.1	0	0	0
Otu00308	0.03	0	0	0	0.03	0.01
Otu00309	0	0	0	0	0	0
Otu00312	0.01	0.03	0.09	0	0.01	0.01
Otu00313	0	0.68	5.69	0	0	0
Otu00315	0	0	0.63	0.02	0	0
Otu00317	0.29	0	0.01	0	0.06	0.05
Otu00318	0	0	0	0.04	0	0
Otu00319	0	0	0	0	0.15	0.08
Otu00321	0	0	0	0	0.03	0.01
Otu00322	0	0	0	0	0.09	0
Otu00326	0	0	0	0	0.01	0.02
Otu00328	0	0.26	2.12	0	0	0
Otu00329	0	0.01	0.12	0	0	0
Otu00330	0	1.51	9.85	0	0	0
Otu00332	0	0	0	0	0.06	0.02
Otu00333	0	0.05	0	0	0	0
Otu00334	0.09	0	0	0	0.05	0.02
Otu00335	0	0.03	0	0	0	0
Otu00336	0.14	0	0	0	0.02	0.03
Otu00338	0	0	0	0	0.02	0.02
Otu00340	0	0	0	0	0	0.02
Otu00341	0.03	0	0	0	0.04	0.05
Otu00342	0.09	0	0	0	0.03	0.05
Otu00343	0	0	0	0	0.03	0.04
Otu00344	0.12	0	0	0	0	0
Otu00345	0	0.02	0	0	0.01	0.01
Otu00346	0	0	0	0	0	0
Otu00348	0	0	0	0	0	0.02
Otu00349	0	0.58	0	0	0	0
Otu00350	0	0	0	0	0.06	0.02
Otu00351	0	0	0	0	0.04	0.02
Otu00352	0	0.55	1.81	0	0	0
Otu00353	0	0	0	0	0.01	0
Otu00356	0.03	0	0	0	0.02	0
Otu00357	0	0	0.06	0	0.02	0.03
Otu00358	0	0.03	0.03	0	0	0
Otu00359	0	0	0	0	0.04	0.02
Otu00360	0	0	0	0	0.12	0.06
Otu00361	0.28	0	0	0	0.01	0.01
Otu00362	0	2.33	0.43	0	0	0
Otu00366	0.01	0	0	0	0.03	0.05
Otu00367	0	0	0.03	0	0	0
Otu00369	0.06	0	0	0	0.05	0.05
Otu00370	0.06	0	0	0	0.01	0.01
Otu00371	0	0	0	0	0.01	0.01
Otu00375	0	0	0	0	0.05	0.01
Otu00380	0.07	0	0	0	0.03	0.01
Otu00381	0	0	0	0	0.07	0.05
Otu00384	0	0.4	1.14	0	0	0
Otu00385	0.06	0	0	0	0.04	0.02
Otu00387	0	0	0	0	0	0
Otu00391	0.04	0	0	0.53	0	0
Otu00395	0	0	0	0	0.05	0.02
Otu00396	0	0	0	0	0.03	0.02
Otu00398	0	0	0	0	0	0.03
Otu00399	0	0	0	0	0.09	0.02
Otu00402	0.17	0	0	0	0.03	0
Otu00404	0	0	0	0	0.07	0.1
Otu00405	0.02	0	0	0	0.03	0.01
Otu00409	0	0	0	0	0.03	0
Otu00411	0	0	0	0	0.02	0
Otu00412	0.01	0	0	0	0.04	0.03
Otu00413	0	0	0	0	0.05	0
Otu00415	0	0.04	0.03	0	0	0
Otu00417	0.03	0	0	0	0.02	0.02
Otu00418	0.11	0	0	0	0.03	0.01
Otu00419	0	0	0	0	0.01	0.03
Otu00420	0	0.03	0.01	0	0	0
Otu00421	0	0.79	0.6	0	0	0
Otu00422	0	1.19	0.01	0	0	0
Otu00430	0	0	0	0	0.01	0.01
Otu00432	0.38	0	0	0	0.03	0
Otu00435	0	0	0	0	0.01	0.01
Otu00437	0	0.07	0	0	0	0
Otu00440	0	0	0	0	0	0
Otu00441	0	0.49	0.6	0	0	0
Otu00443	0	0	0	0.03	0	0
Otu00445	0	0	0	0	0.01	0.02
Otu00446	0.05	0	0	0	0	0
Otu00448	0	0	2.74	0	0	0
Otu00457	0.06	0	0	0	0.02	0.01
Otu00458	0	0	0	0	0	0.04
Otu00460	0	0	0	0	0	0.08
Otu00462	0	1.58	0	0	0	0
Otu00469	0.01	0	0	0	0.02	0.02
Otu00471	0.01	0	0	0	0.01	0.01
Otu00472	0	0	0	0	0.04	0.01
Otu00473	0.08	0	0	0	0.01	0.01
Otu00475	0.01	0	0	0	0.02	0
Otu00476	0.01	0	0	0	0.01	0.01
Otu00479	0	0	0	0	0.01	0.22
Otu00480	0.33	0	0	0	0.02	0.03
Otu00481	0	0.13	0	0	0	0
Otu00487	1.05	0	0	0	0	0
Otu00488	0	0	0	0	0.02	0.01
Otu00499	0	0	0	0	0.01	0
Otu00501	0	0	0	0	0.02	0
Otu00505	0	1.39	0.05	0	0	0
Otu00506	0	0	0	0	0.01	0.01
Otu00508	0	0	0	0	0.01	0
Otu00509	0.01	0	0	0	0.01	0.01
Otu00510	0	0	0	0	0	0
Otu00511	0	0	0	0	0.02	0.01
Otu00512	0	0	0	0	0.21	0.02
Otu00515	0	0	0	0	0.01	0
Otu00516	0	0	0	0	0.03	0
Otu00519	0	0	0.01	0	0	0
Otu00520	0	0	0	0	0.01	0.03
Otu00522	0	0	0	0	0.01	0.01
Otu00526	0.03	0	0	0	0.03	0
Otu00530	0.07	0	0	0	0.05	0.04
Otu00539	0	0	0.02	0	0	0
Otu00541	0.02	0	0	0	0.03	0.03
Otu00542	0	0.02	0.09	0.01	0	0
Otu00546	0	0	0	0	0.03	0.04
Otu00548	0	0	0	0	0.05	0
Otu00554	0	0	0	0	0	0.02
Otu00555	0.01	0	0	0	0.01	0
Otu00560	0.04	0	0	0	0.01	0
Otu00570	0	0	0	0	0.03	0.01
Otu00572	0	0.02	0	0	0.01	0.01
Otu00577	0.01	0	0	0	0	0
Otu00578	0	0	0	0.01	0	0
Otu00579	0	0.05	0.56	0	0	0
Otu00580	0	0.34	0.03	0	0	0
Otu00591	0	0	0	0	0.01	0.01
Otu00593	0.01	0	0	0	0.05	0
Otu00594	0.03	0	0	0	0.01	0.02
Otu00595	0	0.01	0.19	0	0	0
Otu00600	0	0	0	0	0	0.01
Otu00601	0	0	0	0	0.01	0
Otu00603	0.15	0	0	0	0.01	0
Otu00606	0.03	0	0	0	0.01	0.01
Otu00608	0	0	0	0	0.04	0.03
Otu00609	0	0	0	0	0.04	0.03
Otu00613	0.03	0	0	0	0.01	0
Otu00623	0	0	0.52	0.07	0	0
Otu00625	0	0	0	0	0	0
Otu00626	0.01	0	0	0	0.01	0.01
Otu00634	0.01	0	0	0	0.01	0
Otu00636	0.05	0	0	0	0.03	0
Otu00637	0	0.01	0	0	0	0
Otu00654	0	0	0	0	0.02	0
Otu00657	0.24	0	0	0	0.01	0.01
Otu00661	0	0	0	0	0	0
Otu00667	0	0	0	0	0	0
Otu00668	0.03	0	0	0	0.01	0.02
Otu00676	0.09	0	0	0	0	0
Otu00677	0	0.62	0.66	0	0	0
Otu00679	0	0	0	0	0.02	0
Otu00681	0	0	0	0	0.04	0.03
Otu00682	0.01	0	0	0	0.01	0.01
Otu00684	0	0.11	0	0	0.01	0.04
Otu00685	0	0	0	0	0.02	0.05
Otu00691	0.04	0	0	0	0.02	0.01
Otu00700	0.02	0	0	0	0	0
Otu00703	0	0.12	0.18	0.01	0	0
Otu00725	0	0	0	0	0.07	0
Otu00730	0	0	0	0	0	0.01
Otu00739	0.03	0	0	0	0.01	0
Otu00740	0.06	0	0	0	0	0
Otu00741	0.02	0	0	0	0.01	0.03
Otu00742	0	0	0	0.59	0	0
Otu00773	0	0	0.08	0	0.01	0
Otu00779	0	0	0	0	0.01	0
Otu00782	0	0	0	0	0.07	0.15
Otu00785	0	0	0.03	0	0	0
Otu00809	0.13	0	0	0	0	0
Otu00810	0	0	0.4	0	0	0
Otu00818	0	0	0	0	0	0
Otu00822	0	0	0	0	0	0
Otu00830	0	0	0	0	0.01	0
Otu00833	0	0	0	0	0.03	0.01
Otu00835	0.01	0	0	0	0.02	0.01
Otu00859	0	0	0	0	0	0
Otu00861	0.03	0	0	0	0	0
Otu00864	0	0	0	0	0.01	0.06
Otu00873	0	0	0	0	0.03	0
Otu00878	0.09	0	0	0	0.01	0
Otu00880	0.05	0	0	0	0.01	0
Otu00891	0	0.27	0.15	0.01	0	0
Otu00894	0.02	0	0	0	0.01	0.01
Otu00902	0.04	0	0	0	0.02	0.01
Otu00930	0.05	0	0	0	0.01	0
Otu00973	0.08	0	0	0	0.01	0
Otu00994	0	0	0	0	0.04	0.02
Otu00998	0.02	0	0	0	0.01	0
Otu01030	0	0	0	0	0.03	0
Otu01033	0	0	0	0	0.02	0.01
Otu01043	0	0	0	0	0.02	0
Otu01114	0	0	0.32	0	0	0
Otu01120	0.08	0	0	0	0	0
Otu01158	0.02	0	0	0	0	0
Otu01340	0	0	0	0	0.01	0
Otu01372	0.02	0	0	0	0	0
Otu01395	0.08	0	0	0	0	0.02
Otu01432	0.18	0	0	0	0	0
Otu01445	0	0	0	0	0	0
Otu01460	0.03	0	0	0	0.01	0.02
Otu01464	0.08	0	0	0	0	0
Otu02071	0.04	0	0	0	0	0
Otu02174	0	0	0	0	0	0
Otu02236	0.05	0	0	0	0	0
Otu02277	0.14	0	0	0	0	0
Otu02288	0.09	0	0	0	0	0
Otu03141	0	0	0	0	0	0
Otu03149	0	0	0.03	0	0	0
Otu03156	0.03	0	0	0	0	0
Otu03157	0	0	0	0	0	0.08
Otu03158	0	0	0	0	0.04	0
